# Supplementary material for: Microbial production of multiple short-chain primary amines via retrobiosynthesis
Source: Nat Commun. 2021 Jan 8;12:173. doi: 10.1038/s41467-020-20423-6 (PMC7794544; doi:10.1038/s41467-020-20423-6)
Supplement: Supplementary file 4 — Supplementary Data 1 [file 41467_2020_20423_MOESM4_ESM.xlsx]

## Sheet: Sheet1
Name	SMARTS	Number of KEGG reactions	KEGG reactions
#1	[H][#6](-*)=O>>[Cs][S][#6](-*)=O	16	R00228	R00468	R00740	R01172	R01173	R01277	R01615	R01941	R02193	R02220	R02506	R03381	R09097	R09557	R06569	R09280
#2	[#6]\[#6](-[#6,#1])=[#6]/[#6,#1]>>[#6,#1]-[#6]-[#6](-[#6,#1])=[#6]	28	R01123	R02644	R03031	R03070	R03627	R03782	R04100	R04260	R04565	R04671	R04756	R04804	R05056	R05057	R05058	R05609	R05610	R06380	R06381	R06418	R06990	R07427	R07484	R07497	R07639	R07872	R09225	R09955
#3	[*,#1:2]~[C:1]([C:3][C:4][C:5][N:6]([H])[H])[N:7]([H])[H]>>[*,#1:2]~[C:1]1[C:3][C:4][C:5][N:6]1	1	R00671
#4	[*,#1:2]~[#7:1][H:3]>>[*,#1:2]~[#7:1][C:4](=O)N([H])[H]	26	R00254	R01396	R01397	R01398	R01399	R02937	R07245	R08937	R00484	R00665	R00905	R01152	R01563	R02190	R02423	R04666	R04857	R05562	R05782	R08228	R08318	R09947	R09948	R09949	R09950	R09980
#5	[#6]-[#7]>>[#6]=[#7]	34	R00481	R00936	R00939	R01246	R01248	R01249	R01251	R01253	R02201	R02203	R02204	R02205	R02206	R02894	R03291	R03293	R03295	R03614	R04221	R04339	R04340	R04947	R07407	R07410	R07463	R07477	R08605	R09496	R09560	R07478	R08414	R08486	R08510	R09052
#6	[*,#1:4]~[#6:2][C:1](~[*,#1:6])[O:3][P:5](O)(O)=O>>[*,#1:6]~[#6:1][C:2](~[*,#1:4])[O:7]	1	R01466
#7	[*,#1:4]~[#6:2][H]>>[*,#1:4]~[#6:2][C:3][O:5]	10	R00588	R00945	R01225	R01226	R01669	R02281	R05338	R01014	R01216	R09099
#8	[*,#1:3]~[C:1]([O:5])[C:2](~[*,#1:4])[N:6]([H])[H]>>[*,#1:3]~[#6:1][C:2](~[*,#1:4])=[O:5]	11	R00220	R00221	R00223	R00347	R00749	R00996	R01544	R03358	R05758	R09253	R09683
#9	[*,#1:4]~[#6:2][C:1](~[*,#1:3])[O:5]>>[*,#1:3]~[#6:1][C:2](~[*,#1:4])[O:5]	27	R00307	R00771	R00772	R00877	R00878	R01324	R01432	R01482	R01577	R01761	R01819	R01898	R01906	R01983	R02740	R03240	R03321	R06589	R08620	R08624	R08628	R08634	R08641	R08645	R08681	R09030	R09720
#10	[*,#1:8]~[C:6](=[O:7])[C:1](~[*,#1:3])([#6:4])[O:2]>>[*,#1:3]~[C:1](=[O:2])[C:6](~[*,#1:8])([#6:4])[O:7]	3	R03052	R05069	R05071
#11	[*,#1:8]~[#6:6][C:4]([O:9])([C:5](O)=O)[C:7]([H])([H])[H]>>[*,#1:8]~[#6:6][C:1]([O:3])=[O:2]	4	R00006	R00226	R03050	R04672
#12	[*,#1:3]~[C:1]([O:2])[C:6](~[*,#1:8])[O:7]>>[*,#1:8]~[#6:6][C:1](~[*,#1:3])=[O:2]	29	R00339	R00340	R01047	R01209	R01538	R01540	R02036	R02278	R02376	R02429	R02522	R02752	R02782	R03032	R03033	R03457	R03671	R03688	R03774	R04441	R05070	R05518	R05606	R05608	R07392	R08056	R09186	R09796	R10050
#13	[*,#1:8]~[C:6](=[O:7])[C:1](~[*,#1:3])([O:2])[C:4][#6:5]>>[*,#1:3]~[C:1](=[O:2])[C:6](~[*,#1:8])([O:7])[C:4][#6:5]	1	R05069
#14	[*,#1:3]~[C:1]([#6:4])=[O:2]>>[*,#1:3]~[C:1]([#6:4])([O:2])[C:5](=[O:7])[C:6]([H])([H])[H]	14	R04673	R05636	R08648	R00006	R00226	R01841	R02345	R03050	R04672	R08206	R08516	R08517	R08518	R09524
#15	[*,#1:3]~[C:1]([#6:4])=[O:2]>>[*,#1:3]~[C:1]([#6:4])([O:2])[C:5][C:6](O)=O	22	R00271	R07399	R08331	R08332	R08619	R08623	R08627	R08631	R08640	R08644	R08680	R08870	R00325	R00351	R00352	R00362	R00472	R00998	R01213	R01978	R05063	R08090
#16	[*,#1:7]~[C:1]1([C:6]=[C:5][C:4]([O:8])[C:3]=[C:2]1)[C:9](O)=O>>[*,#1:7]-[c:1]1[c:2][c:3][c:4][c:5][c:6]1	2	R00691	R01373
#17	[*,#1:4]~[C:1]([C:2](~[*,#1:5])=[O:3])[C:6](O)=O>>[*,#1:4]~\[C:1]=[C:2](~/[*,#1:5])[O:3][P:7](O)(O)=O	5	R00341	R00345	R00346	R00431	R00726
#18	[*,#1:6]~[#6:2][C:1](~[*,#1:5])=[O:4]>>[*,#1:5]~[C:1]([O:4])=[C:2](~[*,#1:6])[C:3](O)=O	2	R00219	R01390
#19	[*,#1:7]~[C:1]([O:6])[C:2](~[*,#1:8])[C:3](~[*,#1:9])[O:4][P:5](O)(O)=O>>[*,#1:9]~[#6:3][C:2](~[*,#1:8])[C:1](~[*,#1:7])=[O:6]	1	R01016
#20	[*,#1:4]~[C:2]([O:5])[C:1](~[*,#1:3])[C:6](O)=O>>[*,#1:3]~[C:1]([H:7])[C:2](~[*,#1:4])=[O:5]	24	R00214	R00215	R00216	R00267	R00709	R01211	R01528	R01934	R04483	R05837	R07149	R07494	R07658	R08214	R08215	R08621	R08625	R08629	R08636	R08642	R08646	R08682	R10052	R00994
#21	[H][C:4]([H])([H])[C:1]([#6:2])[O:3]>>[#6:2]	14	R00751	R02345	R03270	R04673	R06171	R08195	R08196	R09524	R00014	R00750	R00755	R03050	R04672	R09467
#22	[*,#1:2]~[#6:1][H:3]>>[*,#1:2]~[#6:1][O:4][P:5](O)(O)=O	6	R01061	R01063	R02291	R03313	R03443	R09777
#23	[*,#1:7]~[C:1]1([C:6]=[C:5][C:4]([*,#1:8])[C:3]=[C:2]1)[C:9](O)=O>>[*,#1:7]-[c:1]1[c:2][c:3][c:4](-[*,#1:8])[c:5][c:6]1	4	R00732	R00733	R01728	R01730
#24	[*,#1:4]~[C:2]([O:5])[C:1](~[*,#1:3])[O:6][P:7](O)(O)=O>>[*,#1:3]~[C:1]([O:6])[C:2](~[*,#1:4])[O:5][P:7](O)(O)=O	2	R01518	R01662
#25	[*,#1:5]~[#6:2][C:1](~[*,#1:4])[O:3]>>[*,#1:4]~[C:1]=[C:2]~[*,#1:5]	120	R00590	R00658	R01082	R01325	R01900	R01925	R02085	R02419	R02490	R02491	R02583	R02685	R02798	R02801	R02813	R02963	R03026	R03027	R03045	R03084	R03224	R03444	R03493	R03622	R03675	R03693	R03896	R03968	R04001	R04137	R04166	R04170	R04204	R04206	R04371	R04416	R04424	R04425	R04428	R04478	R04535	R04537	R04544	R04568	R04728	R04738	R04740
#26	[#6:1][#7:2][#6:3]>>[#6:1][#7:2]=[C:3]	27	R00936	R00939	R01246	R01248	R01249	R01251	R01253	R02201	R02203	R02204	R02205	R02206	R02894	R03291	R03293	R03295	R03614	R04221	R04339	R04340	R07477	R09496	R07478	R08414	R08486	R08510	R09052
#27	[*,#1:5]~\\[C:3]=[C:1](~\\[*,#1:4])[#6:2]>>[*,#1:5]~[C:3]([C:1](~[*,#1:4])=[C:2])[C:6]([H])([H])[H]	1	R05760
#28	[*,#1:1]~[S:2][H:3]>>[*,#1:1]~[S:2][C:4]([H])([H])[H]	20	R00650	R00946	R01235	R02821	R03522	R03701	R04153	R04314	R04347	R04405	R08239	R08511	R08512	R09098	R09124	R09997	R09998	R09999	R10000	R09786
#29	[*,#1:1]~[#6:2][H:3]>>[*,#1:1]~[#6:2][C:4]([H])([H])[H]	42	R00369	R00928	R01670	R01972	R01973	R02101	R02200	R02667	R03948	R04328	R04983	R04990	R05776	R05808	R06435	R06613	R06627	R06719	R06749	R06750	R06754	R06859	R07236	R07501	R07504	R07508	R07774	R08547	R08683	R08792	R08862	R09063	R09189	R09939	R09940	R03854	R05344	R07482	R07485	R07490	R07496	R08511
#30	[*,#1:1]~[O:2][H:3]>>[*,#1:1]~[O:2][C:4]([H])([H])[H]	198	R00827	R01188	R01189	R01190	R01239	R01349	R01942	R02157	R02175	R02379	R02534	R02623	R02671	R02858	R02859	R02882	R02912	R02920	R02931	R02982	R03111	R03112	R03229	R03304	R03366	R03456	R03551	R03554	R03571	R03587	R03623	R03633	R03697	R03721	R03731	R03746	R03832	R03835	R03934	R03955	R04077	R04169	R04190	R04237	R04301	R04398	R04421
#31	[*,#1:2]~[O:1][H:3]>>[*,#1:2]~[O:5][C:4]([C:6]([O:8])=[O:7])[C:9]([H])([H])[H]	2	R09588	R08555
#32	[*,#1:2]~[O:1][H:3]>>[*,#1:2]~[O:1][C:4](=[O:5])[C:6]([#7:7])[C:8]([H])([H])[H]	4	R03039	R04684	R09588	R04191
#33	[*,#1:1]~[#7:3][H:2]>>[*,#1:1]~[#7:3]-[#6:4]	116	R00367	R00683	R00984	R01153	R01586	R01883	R02037	R02056	R02155	R02174	R02384	R02533	R02573	R02627	R02808	R02910	R02959	R03424	R03875	R03938	R03943	R03983	R04013	R04033	R04062	R04145	R04250	R04481	R04692	R04713	R04718	R04719	R04866	R04925	R05131	R05179	R05211	R05216	R05673	R05674	R05881	R06868	R07239	R07243	R07919	R07920	R07921
#34	[*,#1:2]~[#6][C:3](~[*,#1:1])=[O:4]>>[*,#1:2]~C=[C:3](~[*,#1:1])[O:4]P(O)(O)=O	20	R00199	R00200	R00206	R00430	R00572	R00659	R00724	R00832	R00989	R01138	R01858	R02320	R02482	R04050	R00208	R00411	R01012	R02628	R02734	R07629
#35	[*,#1:1]~[C:4]([O:5])[C:3](~[*,#1:2])C(O)=O>>[*,#1:2]~[#6:3][C:4](~[*,#1:1])=[O:5]	24	R00214	R00215	R00216	R00267	R00709	R01211	R01528	R01934	R04483	R05837	R07149	R07494	R07658	R08214	R08215	R08621	R08625	R08629	R08636	R08642	R08646	R08682	R10052	R00994
#36	[*,#1:1]~[#6]O>>[*,#1:1]~[#6]=O	821	R00033	R00055	R00196	R00197	R00198	R00214	R00215	R00216	R00267	R00278	R00297	R00298	R00300	R00302	R00305	R00342	R00343	R00360	R00361	R00465	R00475	R00476	R00586	R00602	R00605	R00608	R00623	R00624	R00625	R00627	R00637	R00639	R00703	R00704	R00709	R00717	R00746	R00754	R00807	R00808	R00835	R00842	R00844	R00845	R00846	R00848	R00849
#37	[#8:2][*,#1:1]>>[*,#1:1][#8:2]P(O)(O)=O	625	R00124	R00127	R00139	R00140	R00156	R00157	R00158	R00174	R00185	R00239	R00241	R00283	R00299	R00315	R00320	R00330	R00331	R00332	R00333	R00334	R00480	R00509	R00512	R00513	R00516	R00517	R00518	R00549	R00550	R00570	R00584	R00616	R00617	R00722	R00725	R00756	R00760	R00764	R00767	R00769	R00770	R00811	R00847	R00850	R00866	R00867	R00876
#38	[*,#1:2]~[#6:1][S:8][Cs]>>[*,#1:2]~[#6:1][C:3]([#6:4])[C:6](=O)[S:7][Cs]	5	R00927	R03719	R04811	R05330	R06414
#39	[*,#1:2]~[#6:1][S:7][Cs]>>[*,#1:2]~[#6:1][N:3][C:4][C:5](O)=O	6	R00395	R02452	R03718	R04777	R05841	R08744
#40	[*,#1:2]~[#6:1][S:10][Cs]>>[*,#1:2]~[#6:1][C:3][C:4](=O)[S:5][Cs]	25	R00238	R00391	R00829	R01177	R02990	R03778	R03858	R03991	R04742	R04747	R07758	R07891	R07895	R07899	R07937	R07953	R08805	R08806	R09419	R09527	R01359	R05506	R05586	R08091	R08095
#41	[*,#1:2]~[#6:1][H:3]>>[*,#1:2]~[#6:1][C:6]([#6:5])=[O:4]	14	R00212	R00238	R00371	R00391	R00399	R00927	R01359	R04355	R05138	R09419	R09527	R00324	R00543	R07833
#42	[*,#1:2]~[#7:1][H:3]>>[*,#1:2]~[#7:1][C:6]([#6:5])=[O:4]	90	R00259	R00395	R00454	R00487	R00577	R00693	R01089	R01154	R01160	R01204	R01496	R01620	R01889	R01987	R02058	R02152	R02191	R02282	R02387	R02481	R02543	R02911	R03056	R03168	R03552	R03621	R03760	R03767	R03903	R04192	R04316	R04348	R04950	R05332	R05672	R06517	R06527	R06978	R08036	R08248	R08250	R08453	R08871	R08938	R09622	R09842	R09873
#43	[*,#1:7]~[C:2]([C:1]=[O:6])[C:3]([O:5])=[O:4]>>[*,#1:7]~[#6:2][C:1](=[O:6])[S:8][Cs]	4	R00705	R00706	R00922	R00935
#44	[*,#1:1]~[#6:2][H:4]>>[*,#1:1]~[#6:2][S:3][Cs]	16	R00228	R00468	R00740	R01172	R01173	R01277	R01615	R01941	R02193	R02220	R02506	R03381	R09097	R09557	R06569	R09280
#45	[*,#1:1]~[C:2]([H:4])([H:5])[O:3]>>[*,#1:1]~[C:2](=[O:3])[S:7][Cs]	2	R02081	R02082
#46	[*,#1:1]~[C:2]1[O:5][C:3]1([H:4])[H:6]>>[*,#1:1]~[#6:2][C:3](=[O:5])[S:7][Cs]	1	R05351
#47	[*,#1:1]~[#6:2]=[#6:3]~[*,#1:4]>>[#6:1]~[C:2]1[C:5][C:3]1~[*,#1:4]	1	R03411
#48	[*,#1:1]~[#6:2][H:3]>>[*,#1:1]~[#6:2][O:4][C:5]([#6:6])=[O:7]	1	R09931
#49	[*,#1:2]~[C:1](=[C:3])[O:4][P:5]([O:8])([O:7])=[O:6]>>[*,#1:2]~[C:1]([#6:3])=[O:4]	13	R00208	R01012	R02628	R00199	R00200	R00206	R00430	R00572	R00659	R00724	R01138	R01858	R02320
#50	[*,#1:2]~[#6:4][H:1]>>[*,#1:2]~[#6:4][O:3]	674	R00031	R00072	R00203	R00205	R00245	R00264	R00326	R00406	R00466	R00585	R00604	R00614	R00631	R00638	R00710	R00711	R00713	R00714	R00731	R00815	R00904	R01019	R01058	R01115	R01137	R01142	R01143	R01163	R01252	R01293	R01294	R01295	R01296	R01298	R01333	R01337	R01338	R01412	R01419	R01420	R01427	R01446	R01449	R01454	R01463	R01486	R01489
#51	[*,#1:2]~[#6:4][C:5]([O:3])=[O:1]>>[*,#1:2]~[#6:4][H:6]	146	R00217	R00224	R00233	R00261	R00268	R00272	R00353	R00397	R00400	R00451	R00462	R00489	R00493	R00522	R00566	R00636	R00656	R00670	R00685	R00699	R00736	R00743	R00821	R00822	R00923	R00930	R00965	R00973	R00990	R01167	R01238	R01366	R01377	R01384	R01393	R01437	R01447	R01634	R01635	R01648	R01682	R01751	R01764	R01860	R01908	R01936	R01974
#52	[*,#1:2]~[C:4](=[O:6])[C:5](~[*,#1:3])=[O:7]>>[*,#1:3]~\[C:5]([O:7])=[C:4](~/[*,#1:2])[O:6]	13	R01108	R08358	R00068	R00644	R02535	R03185	R03186	R03912	R07178	R07179	R07214	R07679	R10055
#53	[*,#1:2]~[C:1]=[O:4]>>[*,#1:2]~[C:1]=[N:3]	9	R04463	R00552	R00557	R01416	R02286	R02621	R02922	R03188	R10106
#54	[*,#1:2]~[C:1]1=[C:9][C:8]=[C:7][C:6]([*,#1:3])[C:5]1[#7:4]>>[*,#1:2]~[C:1]1=[C:5][C:6]([*,#1:3])[C:7]([O:10])[C:8]=[C:9]1	1	R08956
#55	[*,#1:2]~[#6:1]-[#7:3]>>[*,#1:2]~[#6:1][O:4][P:5](O)(=O)[O:6][P:7](O)(O)=O	1	R01072
#56	[*,#1:3]~[C:1]([#7:4])[C:2]([O:6])=[O:5]>>[*,#1:3]~[C:1]=[O:7]	1	R03854
#57	[*,#1:3]~[C:1]([#7:8])[C:2][C:4][C:5][C:6](~[*,#1:7])[#7:9]>>[*,#1:7]~[C:6]1[C:5][C:4][C:2][C:1](~[*,#1:3])=[N:9]1	4	R00445	R03666	R07613	R10054
#58	[*,#1:3]~[#6:1]-[#7:2]>>[*,#1:3]~[#6:1][O:4]	81	R00193	R00256	R00257	R00269	R00321	R00348	R00485	R00524	R00573	R00575	R00578	R00682	R00768	R00986	R01076	R01231	R01268	R01579	R01716	R02273	R02540	R02622	R02712	R02938	R03096	R03180	R04463	R04558	R04641	R05170	R05172	R05224	R05225	R05554	R05563	R05569	R05574	R05590	R05783	R05815	R06967	R06968	R06969	R06970	R06971	R07456	R07782
#59	[*,#1:2]~[#6:1][S:8][Cs]>>[*,#1:2]~[#6:1][O:3]	139	R00227	R00406	R00407	R00410	R00521	R00743	R00928	R01179	R01274	R01301	R01323	R01358	R01359	R01365	R01449	R01559	R01780	R02083	R02084	R02407	R02764	R02955	R02956	R02990	R03153	R03154	R03157	R03352	R03383	R03884	R04000	R04057	R05064	R05336	R05508	R05509	R05588	R06415	R06904	R07262	R07290	R07294	R07295	R07296	R07796	R07832	R07881
#60	[*,#1:2]~[#6:1]-[#7:3]>>[*,#1:2]~[C:1]=[O:4]	237	R00021	R00093	R00114	R00145	R00146	R00243	R00248	R00250	R00258	R00277	R00279	R00355	R00357	R00359	R00364	R00365	R00366	R00369	R00372	R00373	R00396	R00400	R00446	R00447	R00453	R00457	R00493	R00576	R00581	R00585	R00588	R00606	R00648	R00652	R00667	R00675	R00676	R00677	R00684	R00688	R00689	R00692	R00694	R00695	R00729	R00734	R00895
#61	[*,#1:2]~[O:1][H:3]>>[*,#1:2]~[O:1][C:4](=[O:6])[C:5][C:7]([#7:8])[c:9]1ccccc1	1	R08172
#62	[*,#1:2]~[O:1][H:3]>>[*,#1:2]~[O:1][C:4](=[O:6])[C:5]([#6:9])=[C:7][#6:8]	1	R04205
#63	[*,#1:2]~[#7:1][H:3]>>[*,#1:2]~[#7:1][C:4](=[O:6])[C:5]([O:8])=[O:7]	1	R04211
#64	[*,#1:2]~[#6:1][S:8][Cs]>>[*,#1:2]~[#6:1][N:3][C:4][C:5]([#7:7])[C:6]([O:10])=[O:9]	1	R04211
#65	[*,#1:2]~[#6:1][S:8][Cs]>>[*,#1:2]~[#6:1][C:3]([O:5])=[O:4]	20	R00212	R00353	R01196	R01197	R00209	R00210	R00211	R00265	R01199	R01210	R01651	R01933	R02450	R03171	R06987	R07160	R07161	R08549	R08566	R08567
#66	[*,#1:2]~[#6:1][S:8][Cs]>>[*,#1:2]~[#6:1][C:3]([#7:5])[C:4][O:6]	1	R01281
#67	[*,#1:2]~[#6:1][S:8][Cs]>>[*,#1:2]~[#6:1][C:4]([#6:3])[#7:5]	1	R03210
#68	[*,#1:2]~[O:1][H:3]>>[*,#1:2]~[O:1][C:4](=O)[C:5][C:6][C:7](O)=O	1	R01777
#69	[*,#1:2]~[#6:1][S:8][Cs]>>[*,#1:2]~[#6:1][C:3][#7:4]	1	R00830
#70	[*,#1:2]~[#6:1][C:3]([O:5])=[O:4]>>[*,#1:2]~[#6:1][C:6](=[O:7])[C:8][C:9][C:10]([O:12])=[O:11]	1	R00830
#71	[*,#1:2]~[#6:1][C:3]([O:5])=[O:4]>>[*,#1:2]~[#6:1][C:6]([#6:8])=[O:7]	5	R02768	R04355	R09419	R09527	R08333
#72	[*,#1:2]~[#6:1][S:8][Cs]>>[*,#1:2]~[#6:1][O:3][P:4](O)(O)=O	3	R00230	R00921	R01174
#73	[*,#1:2]~[#6:1][S:8][Cs]>>[*,#1:2]~[#6:1]-[c:3]1c(O)cc(O)cc1O	7	R01613	R02447	R04709	R05331	R07987	R07988	R07989
#74	[*,#1:2]~[#6:1][H:3]>>[*,#1:2]~[#6:1][C:4][#6:5]	4	R01179	R02223	R02224	R03121
#75	[*,#1:2]~[#7:1][H:3]>>[*,#1:2]~[#7:1][C:4](=O)[C:5][C:6](O)=O	4	R00989	R02482	R04050	R07629
#76	[*,#1:2]~[#7:1][H:3]>>[*,#1:2]~[#7:1][C:4](=O)[C:5][C:6][C:7](O)=O	3	R00832	R00411	R02734
#77	[*,#1:2]~[O:1][H:3]>>[*,#1:2]~[O:1][C:4]([#6:5])=[O:6]	129	R00586	R00627	R00851	R01013	R01023	R01241	R01368	R01461	R01556	R01776	R01798	R01806	R01807	R01808	R01999	R02114	R02242	R02366	R02396	R02616	R02617	R02692	R02693	R02694	R02744	R02760	R02837	R03017	R03065	R03109	R03230	R03437	R03438	R03455	R03755	R03756	R03838	R04024	R04055	R04271	R04361	R04363	R04413	R04473	R04474	R04514	R04721
#78	[#1,#6,#7,#8,#16]~[#6]~[#1,#6,#7,#8,#16]>>[#1,#6,#7,#8,#16]~[#6](~[#1,#6,#7,#8,#16])-[#7]	3	R01134	R05585	R08846
#79	[H][O:1][C:2]([H])([H])[#6:3]>>[#6:3][C:2]([O:4])=[O:1]	27	R00286	R00421	R00501	R00880	R01158	R02132	R02983	R03317	R03826	R04616	R05251	R05695	R05821	R06887	R06894	R06959	R07107	R07150	R08334	R08725	R08726	R09438	R09440	R09545	R09548	R03927	R05481
#80	[H][C:2]([H])([H])[C:3]([H])([#6:4])[C:5]([#8,#16:1])=O>>[#6:4][C:3][C:2][C:5]([#8,#16:1])=O	5	R00262	R00833	R01181	R04269	R03908
#81	[O:2]=[C:3]1[C:4][C:5][C:8][C:7][C:6][N:1]1>>[#7:1][C:6][C:7][C:8][C:5][C:4][C:3]([O:10])=[O:2]	2	R00463	R05356
#82	[H]N([H])[C:1]([#1,#6:4])([#1,#6:3])[C:2]([H])([#1,#6:6])[#1,#6:5]>>[#1,#6:6][C:2]([#1,#6:5])=[C:1]([#1,#6:3])[#1,#6:4]	7	R00490	R00697	R00737	R01168	R03030	R03046	R03696
#83	[H:3][N:2]([H:1])[C:4]([H])([#1,#6:6])[C:5]([H])([H])[#1,#6:7]>>[H:1][N:2]([H:3])[C:5]([H])([#1,#6:7])[C:4]([H])([H])[#1,#6:6]	8	R00461	R00491	R00739	R00907	R01091	R02461	R02852	R03275
#84	[H][C:2]([#1,#6,#7,#8:3])([#1,#6:4])[C:1]([H])([#1,#6,#8:5])[#1,#6:6]>>[#1,#6,#7,#8:3][C:2]([#1,#6:4])=[C:1]([#1,#6,#8:5])[#1,#6:6]	225	R00402	R00408	R00412	R00919	R00924	R01171	R01175	R01178	R01278	R01279	R01282	R01403	R01404	R01451	R01456	R01457	R01689	R01834	R01835	R02129	R02164	R02208	R02215	R02222	R02234	R02252	R02463	R02497	R02498	R02544	R02609	R02610	R02642	R02643	R02661	R02841	R02892	R02893	R02979	R02988	R02989	R03169	R03172	R03173	R03191	R03192	R03310
[truncated: 774 more columns]
