# Supplementary material for: Microbial production of multiple short-chain primary amines via retrobiosynthesis
Source: Nat Commun. 2021 Jan 8;12:173. doi: 10.1038/s41467-020-20423-6 (PMC7794544; doi:10.1038/s41467-020-20423-6)
Supplement: Supplementary file 5 — Supplementary Data 2 [file 41467_2020_20423_MOESM5_ESM.xlsx]

## Sheet: Target_products
Target products	SMILES	InChI
Methylamine	CN	InChI=1S/CH5N/c1-2/h2H2,1H3
Ethylamine	CCN	InChI=1S/C2H7N/c1-2-3/h2-3H2,1H3
n-Propylamine	CCCN	InChI=1S/C3H9N/c1-2-3-4/h2-4H2,1H3
iso-Propylamine	CC(C)N	InChI=1S/C3H9N/c1-3(2)4/h3H,4H2,1-2H3
n-Butylamine	CCCCN	InChI=1S/C4H11N/c1-2-3-4-5/h2-5H2,1H3
iso-Butylamine	CC(C)CN	InChI=1S/C4H11N/c1-4(2)3-5/h4H,3,5H2,1-2H3
(R)-sec-Butylamine	CCC(C)N	InChI=1S/C4H11N/c1-3-4(2)5/h4H,3,5H2,1-2H3
tert-Butylamine	CC(C)(C)N	InChI=1S/C4H11N/c1-4(2,3)5/h5H2,1-3H3
n-Amylamine	CCCCCN	InChI=1S/C5H13N/c1-2-3-4-5-6/h2-6H2,1H3
iso-Amylamine	CC(C)CCN	InChI=1S/C5H13N/c1-5(2)3-4-6/h5H,3-4,6H2,1-2H3
2-Methylbutylamine	CCC(C)CN	InChI=1S/C5H13N/c1-3-5(2)4-6/h5H,3-4,6H2,1-2H3
Cyclopentylamine	NC1CCCC1	InChI=1S/C5H11N/c6-5-3-1-2-4-5/h5H,1-4,6H2
Cyclohexylamine	NC1CCCCC1	InChI=1S/C6H13N/c7-6-4-2-1-3-5-6/h6H,1-5,7H2
Aniline	C1=CC=C(C=C1)N	InChI=1S/C6H7N/c7-6-4-2-1-3-5-6/h1-5H,7H2
Benzylamine	C1=CC=C(C=C1)CN	InChI=1S/C7H9N/c8-6-7-4-2-1-3-5-7/h1-5H,6,8H2

## Sheet: Methylamine
Target product	Reaction rule	Precursor (SMILES)	Precursor (InChI)	Precursor	Classification
CN	#21	CC(O)CN	InChI=1S/C3H9NO/c1-3(5)2-4/h3,5H,2,4H2,1H3	1-Amino-2-propanol	Amino alcohol
CN	#33	N	InChI=1S/H3N/h1H3	Ammonia	Primary amine
CN	#51a	NCC(O)=O	InChI=1S/C2H5NO2/c3-1-2(4)5/h1,3H2,(H,4,5)	Glycine	Amino acid
CN	#78	C	InChI=1S/CH4/h1H4	Methane	Hydrocarbon
a A precursor selected for the target SCPA and the corresponding reaction rule number are shown in yellow cells.

## Sheet: Ethylamine
Target product	Reaction rule	Precursor (SMILES)	Precursor (InChI)	Precursor	Classification
CCN	#21	CC(O)CCN	InChI=1S/C4H11NO/c1-4(6)2-3-5/h4,6H,2-3,5H2,1H3	4-Amino-2-butanol	Amino alcohol
CCN	#21	CC(N)C(C)O	InChI=1S/C4H11NO/c1-3(5)4(2)6/h3-4,6H,5H2,1-2H3	3-Amino-2-butanol	Amino alcohol
CCN	#29	CN	InChI=1S/CH5N/c1-2/h2H2,1H3	Methylamine	Primary amine
CCN	#33	N	InChI=1S/H3N/h1H3	Ammonia	Primary amine
CCN	#51	NCCC(O)=O	InChI=1S/C3H7NO2/c4-2-1-3(5)6/h1-2,4H2,(H,5,6)	β-Alanine	Amino acid
CCN	#51a	CC(N)C(O)=O	InChI=1S/C3H7NO2/c1-2(4)3(5)6/h2H,4H2,1H3,(H,5,6)	L-Alanine	Amino acid
CCN	#69	CS[Cs]b		Methyl-CoA	Alkyl-CoA
CCN	#78	CC	InChI=1S/C2H6/c1-2/h1-2H3	Ethane	Hydrocarbon
CCN	#83	CCN	InChI=1S/C2H7N/c1-2-3/h2-3H2,1H3	Ethylamine	Primary amine
a A precursor selected for the target SCPA and the corresponding reaction rule number are shown in yellow cells.
b [Cs] corresponds to CoA in SMILES.

## Sheet: n-Propylamine
Target product	Reaction rule	Precursor (SMILES)	Precursor (InChI)	Precursor	Classification
CCCN	#21	CC(O)CCCN	InChI=1S/C5H13NO/c1-5(7)3-2-4-6/h5,7H,2-4,6H2,1H3	5-Amino-2-pentanol	Amino alcohol
CCCN	#21	CC(O)C(C)CN	InChI=1S/C5H13NO/c1-4(3-6)5(2)7/h4-5,7H,3,6H2,1-2H3	4-Amino-3-methyl-2-butanol	Amino alcohol
CCCN	#21	CCC(N)C(C)O	InChI=1S/C5H13NO/c1-3-5(6)4(2)7/h4-5,7H,3,6H2,1-2H3	3-Amino-2-pentanol	Amino alcohol
CCCN	#29	CCN	InChI=1S/C2H7N/c1-2-3/h2-3H2,1H3	Ethylamine	Primary amine
CCCN	#33	N	InChI=1S/H3N/h1H3	Ammonia	Primary amine
CCCN	#51	NCCCC(O)=O	InChI=1S/C4H9NO2/c5-3-1-2-4(6)7/h1-3,5H2,(H,6,7)	4-Aminobutyric acid	Amino acid
CCCN	#51	CC(CN)C(O)=O	InChI=1S/C4H9NO2/c1-3(2-5)4(6)7/h3H,2,5H2,1H3,(H,6,7)	3-Aminoisobutyric acid	Amino acid
CCCN	#51a	CCC(N)C(O)=O	InChI=1S/C4H9NO2/c1-2-3(5)4(6)7/h3H,2,5H2,1H3,(H,6,7)	L-2-Aminobutyric acid	Amino acid
CCCN	#69	CCS[Cs]b		Ethyl-CoA	Alkyl-CoA
CCCN	#74	C	InChI=1S/CH4/h1H4	Methane	Hydrocarbon
CCCN	#74	CN	InChI=1S/CH5N/c1-2/h2H2,1H3	Methylamine	Primary amine
CCCN	#78	CCC	InChI=1S/C3H8/c1-3-2/h3H2,1-2H3	n-Propane	Hydrocarbon
CCCN	#83	CC(C)N	InChI=1S/C3H9N/c1-3(2)4/h3H,4H2,1-2H3	iso-Propylamine	Primary amine
a A precursor selected for the target SCPA and the corresponding reaction rule number are shown in yellow cells.
b [Cs] corresponds to CoA in SMILES.

## Sheet:  iso-Propylamine
Target product	Reaction rule	Precursor (SMILES)	Precursor (InChI)	Precursor	Classification
CC(C)N	#21	CC(N)CC(C)O	InChI=1S/C5H13NO/c1-4(6)3-5(2)7/h4-5,7H,3,6H2,1-2H3	4-Amino-2-pentanol	Amino alcohol
CC(C)N	#21	CC(O)C(C)(C)N	InChI=1S/C5H13NO/c1-4(7)5(2,3)6/h4,7H,6H2,1-3H3	3-Amino-3-methyl-2-butanol	Amino alcohol
CC(C)N	#29	CCN	InChI=1S/C2H7N/c1-2-3/h2-3H2,1H3	Ethylamine	Primary amine
CC(C)N	#33	N	InChI=1S/H3N/h1H3	Ammonia	Primary amine
CC(C)N	#51	CC(N)CC(O)=O	InChI=1S/C4H9NO2/c1-3(5)2-4(6)7/h3H,2,5H2,1H3,(H,6,7)	3-Aminobutyric acid	Amino acid
CC(C)N	#51a	CC(C)(N)C(O)=O	InChI=1S/C4H9NO2/c1-4(2,5)3(6)7/h5H2,1-2H3,(H,6,7)	2-Aminoisobutyric acid	Amino acid
CC(C)N	#67	CS[Cs]b		Methyl-CoA	Alkyl-CoA
CC(C)N	#69	CS[Cs]		Methyl-CoA	Alkyl-CoA
CC(C)N	#74	C	InChI=1S/CH4/h1H4	Methane	Hydrocarbon
CC(C)N	#78	CCC	InChI=1S/C3H8/c1-3-2/h3H2,1-2H3	n-Propane	Hydrocarbon
CC(C)N	#83	CCCN	InChI=1S/C3H9N/c1-2-3-4/h2-4H2,1H3	n-Propylamine	Primary amine
a A precursor selected for the target SCPA and the corresponding reaction rule number are shown in yellow cells.
b [Cs] corresponds to CoA in SMILES.

## Sheet: n-Butylamine
Target product	Reaction rule	Precursor (SMILES)	Precursor (InChI)	Precursor	Classification
CCCCN	#21	CC(O)CCCCN	InChI=1S/C6H15NO/c1-6(8)4-2-3-5-7/h6,8H,2-5,7H2,1H3	6-Amino-2-hexanol	Amino alcohol
CCCCN	#21	CC(O)C(C)CCN	InChI=1S/C6H15NO/c1-5(3-4-7)6(2)8/h5-6,8H,3-4,7H2,1-2H3	5-Amino-3-methyl-2-pentanol	Amino alcohol
CCCCN	#21	CCC(CN)C(C)O	InChI=1S/C6H15NO/c1-3-6(4-7)5(2)8/h5-6,8H,3-4,7H2,1-2H3	3-(Aminomethyl)-2-pentanol	Amino alcohol
CCCCN	#21	CCCC(N)C(C)O	InChI=1S/C6H15NO/c1-3-4-6(7)5(2)8/h5-6,8H,3-4,7H2,1-2H3	3-Amino-2-hexanol	Amino alcohol
CCCCN	#29	CCCN	InChI=1S/C3H9N/c1-2-3-4/h2-4H2,1H3	n-Propylamine	Primary amine
CCCCN	#33	N	InChI=1S/H3N/h1H3	Ammonia	Primary amine
CCCCN	#51	NCCCCC(O)=O	InChI=1S/C5H11NO2/c6-4-2-1-3-5(7)8/h1-4,6H2,(H,7,8)	5-Aminovaleric acid	Amino acid
CCCCN	#51	CC(CCN)C(O)=O	InChI=1S/C5H11NO2/c1-4(2-3-6)5(7)8/h4H,2-3,6H2,1H3,(H,7,8)	4-Amino-2-methylbutyric acid	Amino acid
CCCCN	#51	CCC(CN)C(O)=O	InChI=1S/C5H11NO2/c1-2-4(3-6)5(7)8/h4H,2-3,6H2,1H3,(H,7,8)	2-(Aminomethyl)butyric acid	Amino acid
CCCCN	#51a	CCCC(N)C(O)=O	InChI=1S/C5H11NO2/c1-2-3-4(6)5(7)8/h4H,2-3,6H2,1H3,(H,7,8)	L-Norvaline	Amino acid
CCCCN	#69	CCCS[Cs]b		Propyl-CoA	Alkyl-CoA
CCCCN	#74	C	InChI=1S/CH4/h1H4	Methane	Hydrocarbon
CCCCN	#74	CCN	InChI=1S/C2H7N/c1-2-3/h2-3H2,1H3	Ethylamine	Primary amine
CCCCN	#74	CC	InChI=1S/C2H6/c1-2/h1-2H3	Ethane	Hydrocarbon
CCCCN	#74	CN	InChI=1S/CH5N/c1-2/h2H2,1H3	Methylamine	Primary amine
CCCCN	#78	CCCC	InChI=1S/C4H10/c1-3-4-2/h3-4H2,1-2H3	n-Butane	Hydrocarbon
CCCCN	#83	CCC(C)N	InChI=1S/C4H11N/c1-3-4(2)5/h4H,3,5H2,1-2H3	(R)-sec-Butylamine	Primary amine
a A precursor selected for the target SCPA and the corresponding reaction rule number are shown in yellow cells.
b [Cs] corresponds to CoA in SMILES.

## Sheet: iso-Butylamine
Target product	Reaction rule	Precursor (SMILES)	Precursor (InChI)	Precursor	Classification
CC(C)CN	#21	CC(O)CC(C)CN	InChI=1S/C6H15NO/c1-5(4-7)3-6(2)8/h5-6,8H,3-4,7H2,1-2H3	5-Amino-4-methyl-2-pentanol	Amino alcohol
CC(C)CN	#21	CC(O)C(C)(C)CN	InChI=1S/C6H15NO/c1-5(8)6(2,3)4-7/h5,8H,4,7H2,1-3H3	4-Amino-3,3-dimethyl-2-butanol	Amino alcohol
CC(C)CN	#21	CC(C)C(N)C(C)O	InChI=1S/C6H15NO/c1-4(2)6(7)5(3)8/h4-6,8H,7H2,1-3H3	3-Amino-4-methyl-2-pentanol	Amino alcohol
CC(C)CN	#29	CCCN	InChI=1S/C3H9N/c1-2-3-4/h2-4H2,1H3	n-Propylamine	Primary amine
CC(C)CN	#33	N	InChI=1S/H3N/h1H3	Ammonia	Primary amine
CC(C)CN	#51	CC(CN)CC(O)=O	InChI=1S/C5H11NO2/c1-4(3-6)2-5(7)8/h4H,2-3,6H2,1H3,(H,7,8)	4-Amino-3-methylbutyric acid	Amino acid
CC(C)CN	#51	CC(C)(CN)C(O)=O	InChI=1S/C5H11NO2/c1-5(2,3-6)4(7)8/h3,6H2,1-2H3,(H,7,8)	3-Amino-2,2-dimethylpropionic acid	Amino acid
CC(C)CN	#51a	CC(C)C(N)C(O)=O	InChI=1S/C5H11NO2/c1-3(2)4(6)5(7)8/h3-4H,6H2,1-2H3,(H,7,8)	L-Valine	Amino acid
CC(C)CN	#69	CC(C)S[Cs]b		Isopropyl-CoA	Alkyl-CoA
CC(C)CN	#74	C	InChI=1S/CH4/h1H4	Methane	Hydrocarbon
CC(C)CN	#74	CN	InChI=1S/CH5N/c1-2/h2H2,1H3	Methylamine	Primary amine
CC(C)CN	#78	CC(C)C	InChI=1S/C4H10/c1-4(2)3/h4H,1-3H3	iso-Butane	Hydrocarbon
a A precursor selected for the target SCPA and the corresponding reaction rule number are shown in yellow cells.
b [Cs] corresponds to CoA in SMILES.

## Sheet: (R)-sec-Butylamine
Target product	Reaction rule	Precursor (SMILES)	Precursor (InChI)	Precursor	Classification
CCC(C)N	#21	CC(N)CCC(C)O	InChI=1S/C6H15NO/c1-5(7)3-4-6(2)8/h5-6,8H,3-4,7H2,1-2H3	5-Amino-2-hexanol	Amino alcohol
CCC(C)N	#21	CC(N)C(C)C(C)O	InChI=1S/C6H15NO/c1-4(5(2)7)6(3)8/h4-6,8H,7H2,1-3H3	4-Amino-3-methyl-2-pentanol	Amino alcohol
CCC(C)N	#21	CCC(C)(N)C(C)O	InChI=1S/C6H15NO/c1-4-6(3,7)5(2)8/h5,8H,4,7H2,1-3H3	3-Amino-3-methyl-2-pentanol	Amino alcohol
CCC(C)N	#21	CCC(N)CC(C)O	InChI=1S/C6H15NO/c1-3-6(7)4-5(2)8/h5-6,8H,3-4,7H2,1-2H3	4-Amino-2-hexanol	Amino alcohol
CCC(C)N	#29	CC(C)N	InChI=1S/C3H9N/c1-3(2)4/h3H,4H2,1-2H3	iso-Propylamine	Primary amine
CCC(C)N	#29	CCCN	InChI=1S/C3H9N/c1-2-3-4/h2-4H2,1H3	n-Propylamine	Primary amine
CCC(C)N	#33	N	InChI=1S/H3N/h1H3	Ammonia	Primary amine
CCC(C)N	#51	CC(N)CCC(O)=O	InChI=1S/C5H11NO2/c1-4(6)2-3-5(7)8/h4H,2-3,6H2,1H3,(H,7,8)	4-Aminovaleric acid	Amino acid
CCC(C)N	#51	CC(N)C(C)C(O)=O	InChI=1S/C5H11NO2/c1-3(4(2)6)5(7)8/h3-4H,6H2,1-2H3,(H,7,8)	3-Amino-2-methylbutyric acid	Amino acid
CCC(C)N	#51a	CCC(C)(N)C(O)=O	InChI=1S/C5H11NO2/c1-3-5(2,6)4(7)8/h3,6H2,1-2H3,(H,7,8)	L-Isovaline	Amino acid
CCC(C)N	#51	CCC(N)CC(O)=O	InChI=1S/C5H11NO2/c1-2-4(6)3-5(7)8/h4H,2-3,6H2,1H3,(H,7,8)	3-Aminovaleric acid	Amino acid
CCC(C)N	#67	CCS[Cs]b		Ethyl-CoA	Alkyl-CoA
CCC(C)N	#67	CS[Cs]		Methyl-CoA	Alkyl-CoA
CCC(C)N	#69	CCS[Cs]		Ethyl-CoA	Alkyl-CoA
CCC(C)N	#69	CS[Cs]		Methyl-CoA	Alkyl-CoA
CCC(C)N	#74	C	InChI=1S/CH4/h1H4	Methane	Hydrocarbon
CCC(C)N	#74	CCN	InChI=1S/C2H7N/c1-2-3/h2-3H2,1H3	Ethylamine	Primary amine
CCC(C)N	#74	CC	InChI=1S/C2H6/c1-2/h1-2H3	Ethane	Hydrocarbon
CCC(C)N	#78	CCCC	InChI=1S/C4H10/c1-3-4-2/h3-4H2,1-2H3	n-Butane	Hydrocarbon
CCC(C)N	#83	CCC(C)N	InChI=1S/C4H11N/c1-3-4(2)5/h4H,3,5H2,1-2H3	(R)-sec-Butylamine	Primary amine
CCC(C)N	#83	CCCCN	InChI=1S/C4H11N/c1-2-3-4-5/h2-5H2,1H3	n-Butylamine	Primary amine
a A precursor selected for the target SCPA and the corresponding reaction rule number are shown in yellow cells.
b [Cs] corresponds to CoA in SMILES.

## Sheet: tert-Butylamine
Target product	Reaction rule	Precursor (SMILES)	Precursor (InChI)	Precursor	Classification
CC(C)(C)N	#21	CC(O)CC(C)(C)N	InChI=1S/C6H15NO/c1-5(8)4-6(2,3)7/h5,8H,4,7H2,1-3H3	4-Amino-4-methyl-2-pentanol	Amino alcohol
CC(C)(C)N	#29	CC(C)N	InChI=1S/C3H9N/c1-3(2)4/h3H,4H2,1-2H3	iso-Propylamine	Primary amine
CC(C)(C)N	#33	N	InChI=1S/H3N/h1H3	Ammonia	Primary amine
CC(C)(C)N	#51	CC(C)(N)CC(O)=O	InChI=1S/C5H11NO2/c1-5(2,6)3-4(7)8/h3,6H2,1-2H3,(H,7,8)	3-Amino-3-methylbutyric acid	Amino acid
CC(C)(C)N	#67	CS[Cs]a		Methyl-CoA	Alkyl-CoA
CC(C)(C)N	#69	CS[Cs]		Methyl-CoA	Alkyl-CoA
CC(C)(C)N	#74	C	InChI=1S/CH4/h1H4	Methane	Hydrocarbon
CC(C)(C)N	#78	CC(C)C	InChI=1S/C4H10/c1-4(2)3/h4H,1-3H3	iso-Butane	Hydrocarbon
a [Cs] corresponds to CoA in SMILES.

## Sheet: n-Amylamine
Target product	Reaction rule	Precursor (SMILES)	Precursor (InChI)	Precursor	Classification
CCCCCN	#21	CC(O)CCCCCN	InChI=1S/C7H17NO/c1-7(9)5-3-2-4-6-8/h7,9H,2-6,8H2,1H3	7-Amino-2-heptanol	Amino alcohol
CCCCCN	#21	CC(O)C(C)CCCN	InChI=1S/C7H17NO/c1-6(7(2)9)4-3-5-8/h6-7,9H,3-5,8H2,1-2H3	6-Amino-3-methyl-2-hexanol	Amino alcohol
CCCCCN	#21	CCC(CCN)C(C)O	InChI=1S/C7H17NO/c1-3-7(4-5-8)6(2)9/h6-7,9H,3-5,8H2,1-2H3	5-Amino-3-ethyl-2-pentanol	Amino alcohol
CCCCCN	#21	CCCC(CN)C(C)O	InChI=1S/C7H17NO/c1-3-4-7(5-8)6(2)9/h6-7,9H,3-5,8H2,1-2H3	3-(Aminomethyl)-2-hexanol	Amino alcohol
CCCCCN	#21	CCCCC(N)C(C)O	InChI=1S/C7H17NO/c1-3-4-5-7(8)6(2)9/h6-7,9H,3-5,8H2,1-2H3	3-Amino-2-heptanol	Amino alcohol
CCCCCN	#29	CCCCN	InChI=1S/C4H11N/c1-2-3-4-5/h2-5H2,1H3	n-Butylamine	Primary amine
CCCCCN	#33	N	InChI=1S/H3N/h1H3	Ammonia	Primary amine
CCCCCN	#51	NCCCCCC(O)=O	InChI=1S/C6H13NO2/c7-5-3-1-2-4-6(8)9/h1-5,7H2,(H,8,9)	6-Aminocaproic acid	Amino acid
CCCCCN	#51	CC(CCCN)C(O)=O	InChI=1S/C6H13NO2/c1-5(6(8)9)3-2-4-7/h5H,2-4,7H2,1H3,(H,8,9)	5-Amino-2-methylvaleric acid	Amino acid
CCCCCN	#51	CCC(CCN)C(O)=O	InChI=1S/C6H13NO2/c1-2-5(3-4-7)6(8)9/h5H,2-4,7H2,1H3,(H,8,9)	4-Amino-2-ethylbutyric acid	Amino acid
CCCCCN	#51	CCCC(CN)C(O)=O	InChI=1S/C6H13NO2/c1-2-3-5(4-7)6(8)9/h5H,2-4,7H2,1H3,(H,8,9)	2-(Aminomethyl)valeric acid	Amino acid
CCCCCN	#51a	CCCCC(N)C(O)=O	InChI=1S/C6H13NO2/c1-2-3-4-5(7)6(8)9/h5H,2-4,7H2,1H3,(H,8,9)	L-Norleucine	Amino acid
CCCCCN	#69	CCCCS[Cs]b		Butyl-CoA	Alkyl-CoA
CCCCCN	#74	C	InChI=1S/CH4/h1H4	Methane	Hydrocarbon
CCCCCN	#74	CCCN	InChI=1S/C3H9N/c1-2-3-4/h2-4H2,1H3	n-Propylamine	Primary amine
CCCCCN	#74	CC	InChI=1S/C2H6/c1-2/h1-2H3	Ethane	Hydrocarbon
CCCCCN	#74	CCN	InChI=1S/C2H7N/c1-2-3/h2-3H2,1H3	Ethylamine	Primary amine
CCCCCN	#74	CCC	InChI=1S/C3H8/c1-3-2/h3H2,1-2H3	n-Propane	Hydrocarbon
CCCCCN	#74	CN	InChI=1S/CH5N/c1-2/h2H2,1H3	Methylamine	Primary amine
CCCCCN	#78	CCCCC	InChI=1S/C5H12/c1-3-5-4-2/h3-5H2,1-2H3	n-Pentane	Hydrocarbon
CCCCCN	#83	CCCC(C)N	InChI=1S/C5H13N/c1-3-4-5(2)6/h5H,3-4,6H2,1-2H3	2-Pentylamine	Primary amine
a A precursor selected for the target SCPA and the corresponding reaction rule number are shown in yellow cells.
b [Cs] corresponds to CoA in SMILES.

[truncated: 6 more sheets: iso-Amylamine, 2-Methylbutylamine, Cyclopentylamine, Cyclohexylamine, Aniline, Benzylamine]
