# Supplementary material for: Microbial production of multiple short-chain primary amines via retrobiosynthesis
Source: Nat Commun. 2021 Jan 8;12:173. doi: 10.1038/s41467-020-20423-6 (PMC7794544; doi:10.1038/s41467-020-20423-6)
Supplement: Supplementary file 6 — Source data [file 41467_2020_20423_MOESM6_ESM.xlsx]

## Sheet: Fig. 3a
Figure 3a
Sample	Conversion ratio (mol%)
1	4.74
2	6.148
3	7.16
Average	6.016
Standard deviation	1.21539

## Sheet: Fig. 3b
Figure 3b
Sample	Conversion ratio (mol%)
1	92.842
2	98.174
3	98.518
Average	96.5113
Standard deviation	3.18239

## Sheet: Fig. 3c
Figure 3c
Sample	Conversion ratio (mol%)
1	19.868
2	23.501
3	22.29
Average	21.8863
Standard deviation	1.84983

## Sheet: Fig. 3d
Figure 3d
Sample	Conversion ratio (mol%)
1	82.15
2	91.39
3	92.09
Average	88.5433
Standard deviation	5.54784

## Sheet: Fig. 3e
Figure 3e
Sample	Conversion ratio (mol%)
1	100
2	100
3	100
Average	100
Standard deviation	0

## Sheet: Fig. 3f
Figure 3f
Sample	Conversion ratio (mol%)
1	100
2	100
3	100
Average	100
Standard deviation	0

## Sheet: Fig. 3g
Figure 3g
Sample	Conversion ratio (mol%)
1	20.036
2	22.844
3	23.492
Average	22.124
Standard deviation	1.83706

## Sheet: Fig. 3h
Figure 3h
Sample	Conversion ratio (mol%)
1	42.606
2	55.35
3	56.502
Average	51.486
Standard deviation	7.71185

## Sheet: Fig. 3i
Figure 3i
Sample	Conversion ratio (mol%)
1	89.622
2	92.472
3	100
Average	94.0313
Standard deviation	5.36184

## Sheet: Fig. 3j
Figure 3j
Sample	Conversion ratio (mol%)
1	80.206
2	77.866
3	79.954
Average	79.342
Standard deviation	1.28445

[truncated: 12 more sheets: Fig. 3k, Fig. 3l, Fig. 5, Fig. 6a, Fig. 6b, Fig. 6c, Fig. 7a, Fig. 7b, Fig. 8b, Supplementary Fig. 3, Supplementary Fig. 4, Supplementary Fig. 5]
